# Supplementary material for: Global Human Appropriation of Net Primary Production for Biomass Consumption in the European Union, 1986–2007
Source: J Ind Ecol. 2015 Feb 17;19(5):825–36. doi: 10.1111/jiec.12238 (PMC4964918; doi:10.1111/jiec.12238)
Supplement: Supplementary file 1 — Supporting Information S1: This supporting information contains eight detailed data tables underlying the three figures in the article. [file JIEC-19-825-s001.xlsx]

## Sheet: Sheet1
Kastner, T., K.-H. Erb, and H. Haberl. 2015. Global human appropriation of net primary production for biomass consumption in the European Union, 1986 – 2007. Journal of Industrial Ecology.
This supporting information contains eight detailed data tables underlying the three figures in the article.

## Sheet: Figure1
Tables S1-S4 provide detailed data underlying Figure 1 in Kastner et al. 2015 Global human appropriation of net primary production for biomass consumption in the European Union, 1986 – 2007.
unit: eHANPP in Mt dm/yr
for details refer to the Figure caption in the paper
Table S1						Table S2
	Consumption-Based Account						Production-Based Account
	Agriculture						Agriculture
	from domestic production	from intra-EU trade	from imports from outside EU				for domestic production	for intra-EU trade	for exports to outside EU
1986	1584.08	181.384	452.794			1986	1584.08	181.384	203.066
1987	1566.88	188.033	511.324			1987	1566.88	188.033	177.933
1988	1554.22	190.118	494.298			1988	1554.22	190.118	161.513
1989	1547.06	183.52	448.933			1989	1547.06	183.52	145.152
1990	1585.53	189.567	455.647			1990	1585.53	189.567	126.803
1991	1525.47	217.58	466.515			1991	1525.47	217.58	156.4
1992	1560.82	232.707	469.621			1992	1560.82	232.707	210.542
1993	1556.58	233.792	459.059			1993	1556.58	233.792	154.454
1994	1510.38	242.6	492.879			1994	1510.38	242.6	153.563
1995	1517.2	240.289	480.54			1995	1517.2	240.289	170.662
1996	1525.3	236.909	441.86			1996	1525.3	236.909	145.13
1997	1524.85	237.366	428.954			1997	1524.85	237.366	156.003
1998	1512.35	254.239	449.677			1998	1512.35	254.239	152.427
1999	1423.41	265.582	467.41			1999	1423.41	265.582	176.492
2000	1436.38	277.841	502.078			2000	1436.38	277.841	160.058
2001	1449.18	267.574	584.748			2001	1449.18	267.574	146.18
2002	1449.44	281.852	544.693			2002	1449.44	281.852	152.231
2003	1414.24	315.976	512.328			2003	1414.24	315.976	160.701
2004	1463.68	320.678	515.237			2004	1463.68	320.678	138.058
2005	1417.33	354.518	488.418			2005	1417.33	354.518	150.375
2006	1405.89	370.745	506.44			2006	1405.89	370.745	141.213
2007	1383.8	376.549	534.668			2007	1383.8	376.549	143.94
Table S3						Table S4
	Consumption-Based Account						Production-Based Account
	Forestry						Forestry
	from domestic production	from intra-EU trade	from imports from outside EU				for domestic production	for intra-EU trade	for exports to outside EU
1997	124.326	86.6011	56.031			1997	124.326	86.6011	34.7685
1998	130.048	89.1932	65.0517			1998	130.048	89.1932	31.1077
1999	130.491	91.5666	67.2399			1999	130.491	91.5666	39.5595
2000	153.361	96.8962	67.8105			2000	153.361	96.8962	42.769
2001	135.185	89.8626	62.2375			2001	135.185	89.8626	43.9033
2002	139.202	94.6906	69.9955			2002	139.202	94.6906	40.8711
2003	147.855	92.9079	67.7108			2003	147.855	92.9079	48.0697
2004	154.155	94.2168	70.8013			2004	154.155	94.2168	51.7935
2005	160.455	95.5257	73.8917			2005	160.455	95.5257	55.5173
2006	132.075	99.102	73.201			2006	132.075	99.102	58.5606
2007	166.924	97.0976	66.9376			2007	166.924	97.0976	59.7162

## Sheet: Figure2
Table S5-S6 provide detailed data underlying Figure 2 in Kastner et al. 2015 Global human appropriation of net primary production for biomass consumption in the European Union, 1986 – 2007.
unit: eHANPP in Mt dm/yr
for details refer to the Figure caption in the paper
Table S5
HANPP embodied in imports from outside the EU for EU consumption
	1986	1987	1988	1989	1990	1991	1992	1993	1994	1995	1996	1997	1998	1999	2000	2001	2002	2003	2004	2005	2006	2007
Central America and Caribbean	7.75707	7.50995	8.40839	6.09595	6.24322	7.95109	11.4255	10.0479	12.4015	11.9575	11.3588	9.97609	8.75953	9.88026	9.40343	9.09703	8.47153	7.63513	8.29597	6.84466	8.15187	8.49622
Eastern Asia	14.9111	22.0561	22.3229	16.7191	10.9215	13.8252	15.2169	16.4954	12.5289	6.25148	6.88511	5.33755	3.71095	4.36671	5.78985	5.13479	4.79312	5.91781	6.31151	7.25129	8.4666	9.47039
Former Soviet Union and other Europe	12.6366	11.3248	12.4019	10.3495	7.51571	8.30512	9.20495	10.5006	23.3817	26.7982	41.1268	43.9191	52.0849	48.3134	61.7748	69.3823	94.5383	70.2817	68.8301	75.0408	79.0629	72.0118
North America	108.649	119.702	127.283	81.9631	80.1794	85.5078	88.8818	95.0193	86.3287	117.318	84.5548	97.1665	104.768	92.8169	85.7898	98.1187	83.5577	80.6857	71.7544	66.5268	62.903	71.1393
Northern Africa and Western Asia	9.72864	27.1371	22.6584	23.9586	15.9111	13.1591	13.7041	19.6709	33.6956	30.608	13.5485	22.718	18.0986	21.6216	22.671	34.8292	13.6199	13.2407	32.7547	20.7364	15.3213	13.606
Oceania	27.5882	30.4518	26.6836	23.4711	24.9948	21.2334	24.8497	24.3421	23.3981	21.7174	22.1075	22.0051	24.5054	24.7658	24.0116	23.9299	26.6665	20.7058	22.9165	21.0227	29.8449	19.3499
South America	149.087	146.288	158.705	155.704	175.233	175.038	162.408	151.077	166.603	152.754	142.148	148.671	154.076	182.858	181.205	209.251	219.344	225.181	236.922	239.262	255.656	285.763
Southeast Asia	42.163	43.7428	46.408	44.532	47.6969	47.8999	45.9002	43.7166	46.5967	37.0249	38.2033	41.3764	53.1098	60.0478	83.2433	103.782	76.1438	77.5438	48.3778	47.3217	48.2528	45.2079
Southern Asia	35.6394	55.8325	25.8684	43.4235	39.1727	40.0505	39.5744	36.8646	35.918	26.1307	30.2357	20.6452	18.945	14.1469	19.2078	18.1653	19.6086	18.8631	22.9568	17.308	15.2421	18.0393
Sub-Saharan Africa	44.6339	47.2791	43.5583	42.7169	47.7786	53.5452	58.4553	51.3242	52.0267	49.9804	51.6916	73.1695	76.6707	75.8325	76.7914	75.2949	67.9446	59.9834	66.9185	60.9959	56.7396	58.5219
Table S6
HANPP on EU terrirory embodied in exports for consumption ouside the EU
	1986	1987	1988	1989	1990	1991	1992	1993	1994	1995	1996	1997	1998	1999	2000	2001	2002	2003	2004	2005	2006	2007
Central America and Caribbean	9.38155	12.5413	9.43935	9.25982	11.3436	12.7159	13.0312	12.8612	12.3528	10.3435	9.06224	10.3682	8.92175	11.6757	12.5304	10.0505	11.0096	10.2537	7.8601	9.83831	8.30056	8.41994
Eastern Asia	12.1118	13.0575	14.9758	12.0932	13.2991	13.8138	14.5533	12.5996	14.8118	22.0915	13.7755	25.1081	25.1971	34.0162	33.1596	30.453	30.8964	32.5289	29.0001	31.6285	32.0743	35.9088
Former Soviet Union and other Europe	74.691	58.9287	53.8823	40.2468	32.2721	47.6867	89.5231	35.9734	34.9766	37.9511	49.0168	60.9956	56.6415	61.1579	44.278	53.3178	52.8663	52.0183	46.4706	46.5129	45.0797	45.7284
North America	15.5041	9.21885	8.38531	7.4906	8.91597	9.38143	9.22886	8.41306	9.48483	6.15632	5.77994	9.23241	11.3611	12.8149	14.5571	15.5744	15.6174	16.5314	15.7142	17.1097	16.164	13.6082
Northern Africa and Western Asia	41.6857	43.3091	37.6328	39.8612	31.6208	35.0077	39.855	46.0579	36.7939	47.3426	34.0321	44.4498	44.6882	52.0332	52.3581	38.2087	40.0055	42.5915	45.6122	50.6679	47.1273	47.2589
Oceania	2.36656	1.24905	0.884576	0.83805	0.91928	0.84734	0.970314	0.990129	1.01566	1.20448	1.00616	1.25227	1.21187	1.48875	1.57394	1.38935	1.29496	2.12512	1.71999	1.87249	1.88515	2.20966
South America	21.1575	12.4385	6.8434	6.67071	5.1066	10.1002	10.9999	7.32861	12.5285	14.5159	7.03452	8.06908	9.70698	8.42908	8.95173	7.60475	7.22032	9.3337	6.09812	6.87296	7.015	6.41353
Southeast Asia	4.00463	4.29229	5.28069	5.2347	5.14408	6.12489	7.22193	6.6559	8.30589	9.76143	8.3904	9.45174	6.39283	10.2232	11.7014	10.1007	9.91187	12.7766	12.1345	12.8789	11.3478	11.6479
Southern Asia	8.39769	8.74468	8.9907	11.1753	6.75317	5.3878	5.66425	6.64366	6.3059	5.05594	4.43447	5.71013	4.87645	8.17285	5.54918	6.76014	5.44579	8.49572	8.33097	8.79698	7.89702	6.20514
Sub-Saharan Africa	13.7655	14.1527	15.1984	12.2811	11.4279	15.3344	19.494	16.9307	16.987	16.2388	12.5977	16.1342	14.5368	16.0393	18.1678	16.6242	18.8336	22.1156	16.9108	19.7134	22.883	26.2555

## Sheet: Figure3
Table S7-S8 provide detailed data underlying Figure 3 in Kastner et al. 2015 Global human appropriation of net primary production for biomass consumption in the European Union, 1986 – 2007.
unit: eHANPP in Mt dm/yr
for details refer to the Figure caption in the paper
Table S7							Table S8
	Consumption-Based Account						Production-Based Account
	from domestic production	from intra-EU trade	from imports from outside EU				for domestic production	for intra-EU trade	for exports to outside EU
Austria	25.3195	10.4041	8.42903				25.3195	19.2679	5.64362
Belgium	17.3157	21.2001	25.9502				17.3157	11.4952	3.71664
Bulgaria	25.4649	3.60188	3.20526				25.4649	3.41263	5.18271
Cyprus	1.50879	1.07455	1.78964				1.50879	0.128377	0.261507
Czech Republic	32.7321	8.82834	7.9251				32.7321	14.2214	3.88015
Denmark	13.3389	11.2565	9.49208				13.3389	11.4998	6.89428
Estonia	7.82802	2.20258	2.14145				7.82802	2.78414	1.33391
Finland	36.26	4.76715	5.90265				36.26	22.2228	22.8679
France	250.159	54.2629	73.0127				250.159	70.2498	32.1449
Germany	196.88	55.2228	75.83				196.88	87.2891	28.9782
Greece	31.8057	17.5024	15.0314				31.8057	3.44755	1.60809
Hungary	34.676	5.13685	4.66535				34.676	20.4335	5.80147
Ireland	24.0534	6.85466	9.33725				24.0534	29.0262	3.73771
Italy	114.308	75.0172	82.7517				114.308	15.526	7.89789
Latvia	14.6284	2.51538	2.73363				14.6284	7.34085	2.36381
Lithuania	24.355	3.00335	2.82916				24.355	9.45818	5.98107
Luxembourg	0.794659	0.496804	1.64748				0.794659	1.14698	0.168997
Malta	0.155235	0.741141	0.738559				0.155235	0.00183342	0.00570205
Netherlands	17.1914	36.2347	39.2838				17.1914	13.8656	5.61422
Poland	163.084	18.1553	19.9942				163.084	27.5547	9.97177
Portugal	28.8152	14.6975	17.0335				28.8152	6.67129	3.02576
Romania	105.257	7.86708	7.27315				105.257	8.1814	8.28767
Slovakia	16.1147	5.02627	4.27166				16.1147	7.00691	1.16748
Slovenia	9.75933	3.25275	3.7898				9.75933	1.9653	0.788528
Spain	146.358	32.3145	72.5479				146.358	33.476	11.1899
Sweden	62.6568	12.1284	10.9083				62.6568	28.989	17.8677
United Kingdom	144.718	59.5893	92.6419				144.718	16.6629	6.9521
